# Supplementary material for: Diabetes Mellitus Is a Strong Independent Negative Prognostic Factor in Patients with Brain Metastases Treated with Radiotherapy
Source: Cancers (Basel). 2023 Oct 4;15(19):4845. doi: 10.3390/cancers15194845 (PMC10571851; doi:10.3390/cancers15194845)
Supplement: Supplementary file 1 [file cancers-15-04845-s001.zip]

Archive with 1 entries (1 files):
- cancers-2514234-supplementary.pdf
